# Supplementary material for: Heterozygosity-Rich Regions in Canine Genome: Can They Serve as Indicators of Balancing Selection?
Source: Animals (Basel). 2025 Feb 19;15(4):612. doi: 10.3390/ani15040612 (PMC11851536; doi:10.3390/ani15040612)
Supplement: Supplementary file 1 [file animals-15-00612-s001.zip]

Archive with 1 entries (1 files):
- animals-3454237-supplementary.pdf
